# Supplementary material for: Biogenic Amine Levels Markedly Increase in the Aqueous Humor of Individuals with Controlled Type 2 Diabetes
Source: Int J Mol Sci. 2022 Oct 22;23(21):12752. doi: 10.3390/ijms232112752 (PMC9658658; doi:10.3390/ijms232112752)
Supplement: Supplementary file 1 [file ijms-23-12752-s001.zip]

Archive with 2 entries (2 files):
- 31 CTRLs VS DIABETES Suppl. Table S1.xlsx
- Supplementary Material_Figs.pdf
