# Supplementary material for: Biogenic Amine Levels Markedly Increase in the Aqueous Humor of Individuals with Controlled Type 2 Diabetes
Source: Int J Mol Sci. 2022 Oct 22;23(21):12752. doi: 10.3390/ijms232112752 (PMC9658658; doi:10.3390/ijms232112752)
Supplement: Supplementary file 1 [file ijms-23-12752-s001.zip › 31 CTRLs VS DIABETES Suppl. Table S1.xlsx]

## Sheet: Suppl. Table 31 CTRLs vs DB
Supplementary Table S1. Raw data used for statistical analyses
Sample Identification	Control/diabetes	Metabolite concentration (μM)
		C0	C2	C3	C3-DC (C4-OH)	C4	C4:1	C5	C5-DC (C6-OH)	C5-OH (C3-DC-M)	C5:1	C10	C12:1	C14:2-OH	Ala	Arg	Asn	Asp	Cit	Gln	Glu	Gly	His	Ile	Leu	Lys	Met	Orn	Phe	Pro	Ser	Thr	Trp	Tyr	Val	Ac-Orn	ADMA	alpha-AAA	Creatinine	DOPA	Kynurenine	Met-SO	Putrescine	SDMA	Spermidine	t4-OH-Pro	Taurine	total DMA	lysoPC a C18:2
1	CTRL1	10.5667	2.10333	0.210667	0.007	0.053	0.00866667	0.0633333	0.007	0.0263333	0.00933333	0.118333	0.0306667	0.00833333	150	63.6667	23.2667	0.926667	2.87667	450	3.83333	10.2667	40.3333	50	91.6667	82.3333	9.86667	13.8667	67.6667	27.2667	33.1667	80.3333	15.9	61.3333	145	0.246	0.211	0.826667	28.2667	0.076	0.426667	12.3667	0.0996667	2.48	0.101	1.64667	12.1667	1.95333	0.0186667
2	CTRL2	7.93333	1.98	0.145	0.0313333	0.057	0.0106667	0.0513333	0.009	0.028	0.012	0.128667	0.0336667	0.009	81.6667	79.6667	20.3	1.14	2.69333	440	3.08667	5.6	38	41.3333	80.3333	85.6667	2.29333	9.06667	56.6667	7.83333	28.3	42.6667	16.5	37.6667	124	0.803333	0.211667	1.05333	24.4	0.038	0.318333	9.66667	0.0616667	3.00667	0.0333333	1.61333	8.73333	2.38333	0.0256667
3	CTRL3	12.4667	2.08333	0.35	0.00833333	0.0866667	0.0103333	0.102333	0.006	0.034	0.015	0.138667	0.051	0.0156667	195.667	100.333	29.4667	1.24	3.27	556.667	5.36667	3.36667	55.3333	89	183.667	115.667	20.0333	13.3667	109	14.5667	74.6667	112.667	25.5667	88.6667	333.333	0.311	0.286333	2.64333	34	0.101333	0.79	16.1667	0.244	4.03333	0.252333	4.03333	13.1	2.84667	0.0303333
4	CTRL4	12.5	2.07667	0.331667	0.009	0.0943333	0.00966667	0.0903333	0.00666667	0.0306667	0.012	0.0923333	0.037	0.00866667	166	91.6667	24.4667	1.02	3.01667	520	4.6	3.02333	49.6667	83	172	127.667	19.1667	13.2	103.333	13.2	70	95.6667	24.2	80.6667	306	0.294333	0.244333	2.36667	29.3667	0.132667	0.86	16.1333	0.215333	3.25333	0.226667	3.83333	10.9667	2.46	0.022
5	CTRL5	8.1	1.13667	0.151667	0.004	0.082	0.009	0.0503333	0.005	0.0203333	0.00733333	0.0863333	0.0383333	0.0106667	154.333	100.333	37.6667	1.06	3.56667	536.667	2.62667	6.63333	44.3333	68.3333	129.333	80.6667	11.5667	14.6667	87.3333	18.1333	58	150.667	21.7333	82.3333	229.333	0.239	0.239333	1.13667	22.3667	0.37	0.563333	28.3333	0.103333	2.99333	0.0773333	1.15333	9.96667	2.16667	0.0286667
6	CTRL6	8.86667	1.85667	0.189	0.0106667	0.05	0.01	0.0686667	0.005	0.0243333	0.0133333	0.117667	0.0363333	0.01	164.333	102.333	29.7667	1.43	3.30333	590	3.73333	3.46667	51.3333	80	148.667	100.667	9.8	18.7333	73.6667	18.2	52.3333	115.667	24.7667	66	256.333	0.61	0.26	1.81667	23.6	0.068	0.456667	27.8333	0.153333	3.25333	0.115667	1.67	13.5333	2.43333	0.0233333
7	CTRL7	5.43333	1.22667	0.114667	0.006	0.0376667	0.00933333	0.049	0.00566667	0.0296667	0.0116667	0.126	0.042	0.0136667	187	119.333	31.8667	1.67333	5.16667	783.333	5.6	2.43667	47	64.6667	125.333	114.333	19.5333	18.2667	74.3333	15.7333	40.3333	86.3333	21.4667	64.3333	217.667	0.936667	0.309	2.26667	49.6667	0.12	0.49	10.1333	0.171	4.86667	0.0966667	3.23667	11.2	3.33333	0.0273333
8	CTRL8	7.93333	1.94333	0.226	0.00633333	0.0716667	0.0103333	0.068	0.00733333	0.0266667	0.0126667	0.114	0.0363333	0.0113333	132.667	83	27.3333	1.53333	3.63333	550	3.26667	2.79	48.3333	71.3333	127.333	114	15.5	17.3667	82.6667	11.0333	65.6667	85.3333	20.9	81.6667	197.667	0.396667	0.220667	1.73333	20.6333	0.09	0.366667	16.6667	0.168	2.76667	0.112333	2.62	18.4	2.05333	0.0233333
9	CTRL9	8.93333	2.2	0.245667	0.00666667	0.0766667	0.00933333	0.0816667	0.0103333	0.0326667	0.013	0.125	0.038	0.011	127.667	91	26.0333	1.44333	3.46667	586.667	3.09333	2.87333	51.3333	78	138	104.333	16.2333	15.4	91.6667	12.1667	70	83	23.2	88.3333	220.333	0.393333	0.212333	1.59667	20.1	0.086	0.5	16.9333	0.158333	2.32667	0.126667	2.93	17.6333	1.94667	0.0223333
10	CTRL10	9	1.65	0.193667	0.00466667	0.0506667	0.01	0.047	0.00566667	0.0213333	0.0103333	0.115	0.0336667	0.01	152	101.667	36.6667	0.803333	3.31	596.667	4.3	10.1333	68.3333	100	197	113	22.6333	14.8	147.333	13.9667	111.667	127.333	29.9667	120	343.333	0.44	0.256333	2.45667	25.4333	0.0663333	0.59	25	0.111333	4.8	0.0856667	2.31667	15.1667	3.25333	0.028
11	CTRL11	9.4	1.52667	0.219333	0.00833333	0.0533333	0.00433333	0.071	0.00433333	0.026	0.0106667	0.074	0.0303333	0.00833333	238.333	70	29.2667	0.89	2.85333	403.333	6.2	6.56667	30.9	80	146	100.333	15.8667	17.9	99.3333	19.6333	41.3333	87	21.9333	114	243.333	0.726667	0.244	1.64667	20	0.36	0.463333	9.66667	0.0946667	2.12667	0.168	1.34667	21.4667	1.81667	0.026
12	CTRL12	9.23333	1.34333	0.187333	0.00366667	0.0486667	0.008	0.0553333	0.00433333	0.0216667	0.00866667	0.088	0.0343333	0.011	120.333	92.6667	23.6667	1.34667	5.56667	586.667	4.53333	7.03333	68	69.6667	129.333	94.6667	14.2667	17.2	104	29.3667	87	81.3333	24.4667	77.6667	239.333	0.241	0.242333	1.17333	18.3667	0.0603333	0.633333	10.7667	0.124667	3.04333	0.116667	1.20333	22.4	2.34667	0.0253333
13	CTRL13	11.5	1.90333	0.206667	0.00866667	0.0866667	0.0123333	0.0583333	0.00833333	0.0263333	0.0133333	0.134333	0.051	0.0103333	166.667	90.6667	27.3	1.26667	4.36667	526.667	6.13333	19.1333	49.6667	59.6667	118.333	96	17.0333	16.3667	85.6667	28.1667	94.6667	102	20	73	212.667	0.241667	0.278333	1.34333	32.6333	0.0576667	0.43	8.2	0.115333	3.63333	0.136333	4.33333	25.3667	2.62667	0.0346667
14	CTRL14	10.8667	0.127667	0.055	0.004	0.0356667	0.0113333	0.083	0.004	0.0156667	0.0123333	0.169	0.0376667	0.013	125.333	117.333	25.3667	4.26667	3.01	174.333	12.8	6.23333	58	118.667	224.333	122.667	47.3333	28.6667	127.333	12.6667	142.667	141	29.0667	100.667	336.667	0.0776667	0.232667	2.48333	20.2	0.275667	0.35	5.96667	0.163667	2.19	0.156333	4.86667	20	1.84	0.0316667
15	CTRL15	10.1	1.76667	0.175667	0.00466667	0.055	0.01	0.049	0.00766667	0.022	0.012	0.115	0.0373333	0.00933333	134.667	88.6667	27.5667	1.46667	2.86667	570	2.75667	5.3	64	58.6667	120.667	97	32.0667	15.6667	111.667	10.2	141.333	81.3333	30.5	80.6667	202	0.204333	0.190333	1.13	18.9667	0.0593333	0.563333	3.56667	0.152667	2.49667	0.142333	2.77667	20.3333	1.87	0.027
16	CTRL16	9.8	1.66333	0.156667	0.00466667	0.0476667	0.00966667	0.051	0.00733333	0.0226667	0.0113333	0.1	0.034	0.01	169.333	85.3333	33.2	0.973333	3.36667	570	2.94667	4	61.6667	56.3333	117	97.3333	31.1	12.9	106.667	9.3	136	104.333	29.8667	81	193.667	0.164667	0.228667	1.05	23.5667	0.073	0.516667	2.98333	0.168333	3.24667	0.143333	2.37667	26.1333	2.30667	0.0273333
17	CTRL17	14.2333	2.11333	0.238	0.0116667	0.0833333	0.0106667	0.099	0.00933333	0.0376667	0.0116667	0.112667	0.0396667	0.0123333	174.333	119	31.9	1.04333	4.06667	796.667	6.5	12.3333	48.3333	78	147.667	132.333	12.8	18.2333	97	33.0333	60	97.6667	19.5667	71.3333	244.667	0.37	0.279667	2.39	34.3333	0.258	0.373333	16.7667	0.143	2.96667	0.094	9.5	18.2667	2.32333	0.0396667
18	CTRL18	7.05	0.93	0.1065	0.006	0.0425	0.01	0.0355	0.0055	0.0205	0.0105	0.0995	0.028	0.012	170	98.5	36.9	1.585	3.84	580	8.4	6.7	56	76	140	94.5	29.6	19.35	102	10.75	157.5	118	25.45	74.5	244.5	0.159	0.245	0.725	20.9	0.12	0.4535	10.65	0.1745	3.115	0.1025	1.445	21.45	2.415	0.018
19	CTRL19	14.5667	3.08333	0.315333	0.0113333	0.122667	0.00766667	0.0916667	0.0106667	0.035	0.0126667	0.0666667	0.036	0.0143333	200.667	103	35.3333	1.85333	4.36667	666.667	25.7333	14	69.3333	97.6667	189	130.333	15.9333	18.4	122.667	28.7667	66	99	26.0667	123.667	294.333	0.473333	0.203333	3.10333	32.0667	0.0943333	0.576667	19.6	0.165667	3.83333	0.307333	1.83667	25.2667	2.58667	0.031
20	CTRL20	6.53333	1.37	0.192333	0.00433333	0.0506667	0.00966667	0.051	0.004	0.016	0.011	0.0606667	0.0296667	0.007	98	60.6667	14.0333	1.28	3.4	286	2.96667	6.63333	29.2	44	77.3333	67.3333	14.0667	10.2333	58.6667	7.9	50.6667	54.6667	14.5	44.3333	166	0.308	0.147333	0.893333	17.6667	0.0636667	0.264333	8.5	0.158	1.83333	0.151	1.42667	14.9	1.34	0.024
21	CTRL21	15.3667	3.56667	0.296667	0.0113333	0.164	0.01	0.123667	0.00966667	0.04	0.0143333	0.0906667	0.0336667	0.00966667	285	104.333	39	3.00667	5.23333	723.333	70.3333	17.6	64.6667	75	146.667	106.333	24.3	15.5	110	34.6667	56.3333	122.333	24.6	111	254.333	0.234333	0.179333	4.5	41.6667	0.0826667	0.833333	10.6667	0.200333	4.33333	0.693333	2.29667	32.8333	2.84	0.0246667
22	CTRL22	13.9667	3.05667	0.252333	0.013	0.0846667	0.00866667	0.0883333	0.00866667	0.038	0.0126667	0.103333	0.0333333	0.0116667	145.667	106	25.5667	1.07667	4.16667	713.333	4.93333	11.3667	48.6667	51.3333	109.667	124.333	8.86667	21.0333	68	25.0667	72	72	16.3	55.3333	190	0.265667	0.226667	1.84667	26.8333	0.0446667	0.288667	12.6667	0.123	2.37	0.083	7.5	19.0333	1.91667	0.056
23	CTRL23	16.1	2.66333	0.299667	0.0123333	0.101333	0.01	0.110333	0.00566667	0.035	0.0133333	0.115333	0.042	0.0123333	278.333	120.333	36.6667	2.27	6.6	633.333	8.7	16.3	68.6667	84.3333	150.667	133	26.2333	26.6333	106	35.3333	99.6667	154.667	27.4333	125.667	224	0.56	0.298	2.11	43.3333	0.074	0.306333	18.7	0.175	3.96667	0.13	2.99333	50.6667	2.99667	0.0383333
24	CTRL24	9.13333	1.61667	0.172667	0.00633333	0.061	0.009	0.06	0.006	0.0233333	0.012	0.121333	0.041	0.0103333	169	91	24.7667	1.28667	3.8	453.333	4	4.3	50.3333	68.3333	129.333	101	11.0333	17.7	103	24.8333	55.3333	85.3333	22.7333	92.3333	233.333	0.238667	0.201	1.40667	23.5667	0.0616667	0.42	19.6667	0.149667	2.52	0.229333	2.21	23.1	1.86	0.0336667
25	CTRL25	18.8333	4.73333	0.476667	0.016	0.150333	0.0163333	0.128	0.0153333	0.0653333	0.0206667	0.119667	0.0403333	0.0183333	272	142	38.3333	1.80667	4.43333	1013.33	6.56667	10.8	68	115	215.667	204.333	18.8333	38.3333	113.667	22.6	119.333	169	25.8	102.667	325.667	0.403333	0.443333	2.35333	49	0.079	0.476667	28.6	0.217	4.73333	0.261667	3.32667	30.2	3.83333	0.056
26	CTRL26	9.76667	2.23	0.220667	0.01	0.07	0.00833333	0.0726667	0.007	0.0276667	0.0106667	0.100667	0.0466667	0.00833333	177	78	28.8667	1.35667	3.46667	620	4.4	25.6333	50.3333	56.3333	123	107	13.5667	30.5333	78.6667	27.0333	113.667	85	19.3667	63	234	0.753333	0.233667	1.11333	26.9	0.0386667	0.426667	12.4	0.139	3.17	0.178333	18.0333	25.8667	2.37667	0.026
27	CTRL28	8.66667	1.43	0.162667	0.00566667	0.061	0.009	0.056	0.007	0.0246667	0.00966667	0.132	0.042	0.0106667	193	84.6667	26.0667	1.54667	3.4	433.333	4.03333	3.33333	43	64	117.667	99	15.8667	15.7	91	24.4	45.6667	84.3333	18.4	77.3333	216.667	0.33	0.202333	1.55333	23.6333	0.0936667	0.41	12.6667	0.149333	2.45	0.205333	1.8	21.3333	1.86	0.026
28	CTRL30	9.76667	2.29667	0.2	0.012	0.075	0.006	0.113333	0.007	0.0256667	0.0103333	0.08	0.0356667	0.0126667	188.667	87.6667	19.9	1.15	3.24	596.667	6.66667	13.9667	47	49.3333	99	99	15.6667	17.8	65.3333	25.4667	67.6667	78.3333	17.9333	64.6667	174.667	0.726667	0.253	1.24	31.9	0.054	0.493333	8.56667	0.078	2.65667	0.079	2.32	36.6667	2.16333	0.0286667
29	CTRL31	11.55	1.805	0.2055	0.0105	0.069	0.012	0.0645	0.009	0.0335	0.017	0.071	0.0495	0.0125	220	107.5	29.6	1.77	3.495	560	10.95	19.15	72.5	60	117.5	126	19.6	18.5	81	19.55	72.5	95	23.05	95.5	249	0.735	0.2575	2.78	31.95	0.1095	0.575	11.4	0.07	3.355	0.0925	4.55	25.3	2.42	0.0315
30	CTRL33	7.26667	0.94	0.180333	0.00333333	0.042	0.00733333	0.0733333	0.004	0.02	0.00733333	0.0803333	0.038	0.011	120.667	90.6667	26.9333	0.773333	2.44	446.667	4.6	4.83333	50.6667	92.6667	186.333	101	40	23.1	99.6667	13.8333	99.3333	145	22.9333	85	283.333	0.084	0.200333	2.19667	16.6	0.125333	0.45	3.15	0.132333	1.84	0.155667	1.78333	16	1.57	0.0253333
31	CTRL32	15.6	3.7	0.353333	0.0126667	0.134667	0.009	0.100333	0.01	0.0356667	0.0133333	0.083	0.0406667	0.014	210.667	110.333	39.3333	1.95333	4.43333	706.667	27.2333	15.5	78.3333	104.333	204	122	17.2	17.4	134.667	31.2	70.3333	105.333	29.0333	133.667	315	0.71	0.215	2.99	34	0.104	0.603333	22.6333	0.190333	4	0.302667	2.02667	26.8	2.64333	0.031
32	Diabetes1	14.5	3.12	0.38	0.0163333	0.129333	0.0113333	0.131667	0.0126667	0.0453333	0.0176667	0.145667	0.0426667	0.014	251.333	92	38	1.35667	3.43333	530	5.26667	13.4667	53	95	160.667	102	19.8333	14.3333	119.667	31	66	109	23.2667	94	269.667	1.34	0.313	1.27	56.3333	0.0696667	0.646667	20.1667	0.109667	4.2	0.0883333	3.01333	24.8	3.25	0.0286667
33	Diabetes2	12.5333	3.02333	0.282667	0.0133333	0.126667	0.013	0.108333	0.014	0.039	0.015	0.122333	0.04	0.0106667	198.667	79	24.1667	5.06667	2.77	510	4.23333	13.3667	51.3333	56	107	130.333	22.4667	13.9667	91.6667	20.5667	103.333	89.6667	19.4333	68	193.333	1.39333	0.232333	1.32	48.6667	0.100333	0.593333	7.03333	0.107	3.76667	0.105	3.13	36.6667	2.72667	0.0313333
34	Diabetes3	11.4667	3.4	0.223667	0.0196667	0.0726667	0.0113333	0.0773333	0.007	0.0303333	0.0163333	0.084	0.036	0.0123333	147.667	84.3333	21.8667	1.68667	3.56667	693.333	6.76667	11.2	43.6667	62.3333	106	122.333	9.23333	19.9667	53.6667	22.5	56	71.3333	21.9667	81	171	1.08333	0.225667	1.24	23.8333	0.0573333	0.446667	15.2667	0.142667	2.96667	0.12	2.39	18.8	2.35667	0.025
35	Diabetes4	8.66667	2.33667	0.277333	0.0143333	0.068	0.00933333	0.0706667	0.0133333	0.028	0.015	0.08	0.0376667	0.0136667	323.333	68.3333	25.5667	1.84333	2.48667	626.667	5.9	16.9	47.6667	74.3333	128	122.333	17.5333	21.3667	67.3333	41.6667	77	90.6667	16.2667	60	189.667	1.12333	0.305333	1.36	35	0.0563333	0.713333	8.93333	0.0813333	6.03333	0.113333	2.04	30.7	4.2	0.0313333
36	Diabetes5	13.5	2.62333	0.251667	0.0136667	0.0776667	0.0106667	0.079	0.00866667	0.0446667	0.016	0.112333	0.039	0.0133333	356.667	113.667	33.3333	1.48333	3.46667	693.333	8.83333	7.5	51	49.3333	112.667	138.333	17.2667	21.9667	78.3333	15.5333	84.3333	88.6667	23.5667	85.6667	207.333	2.46667	0.386667	1.63667	53.3333	0.188333	0.663333	11.8	0.228333	5.96667	0.2	2.97	24.0667	4.2	0.0326667
37	Diabetes6	6.76667	1.48667	0.195667	0.0103333	0.0533333	0.01	0.06	0.00433333	0.0206667	0.009	0.108667	0.0376667	0.0126667	232	68	24.4	1.11333	3.5	546.667	7.23333	8	57.6667	111.333	182	168.333	16.1333	21.9	86	26.7	53.3333	85.6667	23.6333	97.6667	314.333	1.79	0.277333	2.77667	40	0.169667	0.84	8.26667	0.206667	4.06667	0.233333	3.5	16.7	2.70667	0.0213333
38	Diabetes7	9.63333	1.72333	0.156667	0.006	0.062	0.00933333	0.0566667	0.00433333	0.019	0.011	0.0796667	0.0386667	0.00966667	207	89.3333	27.1	0.92	3.14667	540	4.2	9.56667	47.3333	67	135	117.667	19.3333	17.5667	86.3333	26.2	66.3333	79	22.6667	72.3333	230	1.64667	0.248	1.46333	27.2667	0.285667	0.673333	10.7	0.122667	3.26667	0.173333	2.51333	19.4667	2.42	0.0243333
[truncated: 32 more columns]

## Sheet: Aminoacids
p-value CTRL VS. Diabetes	Aminoacids	AH CTRL	AH Diabetes
0.0001216	Ala	173.194	245.238
0.1465	Arg	96.172	84.9524
0.5731	Asn	29.2387	27.7762
0.729	Asp	1.49156	1.92429
0.145	Cit	3.765	3.19571
0.1672	Gln	570.011	591.429
0.07854	Glu	8.73849	6.0619
0.3294	Gly	9.07441	11.4286
0.4367	His	53.9118	50.2381
0.9915	Ile	73.7097	73.619
0.5637	Leu	142.016	133.048
0.03277	Lys	109.478	128.762
0.1881	Met	18.9632	17.4
0.1009	Orn	18.2543	18.7238
0.06043	Phe	95.4731	83.2857
0.3305	Pro	20.1892	26.3095
0.616	Ser	79.1333	72.3333
0.1859	Thr	101.366	87.7143
0.9946	Trp	23.0065	21.5429
0.6208	Tyr	84.4516	79.8095
0.5125	Val	240.328	225.048

## Sheet: Acylcarnitines
p-value CTRL VS. Diabetes	Acylcarnitines	AH CTRL	AH Diabetes
0.6145	C0	10.6785	11.0095
0.001241	C2	2.00396	2.53048
0.004404	C3	0.220366	0.252524
0.0002005	C3-DC (C4-OH)	0.00885484	0.013381
0.07355	C4	0.0741559	0.0842381
0.02441	C4:1	0.00956989	0.0107143
0.3948	C5	0.0744301	0.083381
0.04789	C5-DC (C6-OH)	0.00717742	0.00919048
0.1251	C5-OH (C3-DC-M)	0.0285914	0.0324286
0.004822	C5:1	0.0120054	0.0142857
0.9156	C10	0.10578	0.104667
0.6732	C12:1	0.0379946	0.0388095
0.04338	C14:2-OH	0.0112097	0.0123333

## Sheet: Biogenic Amines
p-value CTRL VS. Diabetes	Biogenic amines	AH CTRL	AH Diabetes
7.192e-11	Ac-Orn	0.408957	1.54905
0.005328	ADMA	0.240414	0.284048
0.1708	alpha-AAA	1.86855	1.58095
0.003169	Creatinine	27.9328	40.6333
0.009434	DOPA	0.110887	0.132476
0.008094	Kynurenine	0.492565	0.65381
0.4114	Met-SO	14.0973	11.7381
0.8055	Putrescine	0.147435	0.142619
0.004274	SDMA	3.15032	4.32381
0.3669	Spermidine	0.166333	0.147619
0.4818	t4-OH-Pro	3.38726	2.79381
0.146	Taurine	21.1048	24.4571
0.0008528	total DMA	2.3478	3.12286

## Sheet: Glycerophospholipids
p-value CTRL VS. Diabetes	Glycerophospholipids	AH CTRL	AH Diabetes
0.7714	lysoPC a C18:2	0.0294032	0.0278095
0.2922	lysoPC a C20:4	0.014914	0.0101905
0.6872	lysoPC a C24:0	0.0196075	0.0215714
0.3535	PC aa C30:2	0.00313978	0.00342857
0.236	PC aa C32:1	0.0171774	0.018619
0.5537	PC aa C32:2	0.0076828	0.00680952
0.01575	PC aa C34:1	0.165677	0.205762
0.1196	PC aa C34:2	0.118145	0.0790952
0.07389	PC aa C36:1	0.0429892	0.0402381
0.03653	PC aa C36:2	0.0797312	0.0558571
0.06602	PC aa C36:3	0.0362097	0.0286667
0.2609	PC aa C36:4	0.0477688	0.040619
0.6669	PC aa C36:6	0.0058871	0.00638095
0.05485	PC aa C38:3	0.0188925	0.013619
0.03117	PC aa C38:4	0.0370215	0.034
0.04376	PC aa C38:5	0.0160161	0.014381
0.9957	PC aa C40:3	0.00274194	0.00257143
0.03866	PC aa C42:1	0.018172	0.0145714
0.0987	PC aa C42:6	0.0321882	0.0380476
0.1118	PC ae C30:1	0.00793011	0.00866667
0.671	PC ae C30:2	0.00534409	0.00461905
0.1165	PC ae C32:1	0.00610215	0.00680952
0.7881	PC ae C36:3	0.00466129	0.0042381
0.004617	PC ae C36:4	0.00835484	0.00861905
0.3948	PC ae C38:2	0.00448925	0.00366667
0.7122	PC ae C40:2	0.00313441	0.00252381

## Sheet: Sphingomyelins
p-value CTRL VS. Diabetes	Sphingomyelins	AH CTRL	AH Diabetes
0.03137	SM C16:0	0.111118	0.0448571
0.06681	SM C16:1	0.0112151	0.00957143
0.007561	SM C18:0	0.0145645	0.0165238
0.2012	SM C18:1	0.00963978	0.00857143
0.1213	SM C22:3	0.00233871	0.00119048
0.6347	SM C24:0	0.0617204	0.00971429

## Sheet: Sugar
p-value CTRL VS. Diabetes	total Sugars	AH CTRL	AH Diabetes
0.003581	H1	3612.68	4567.33
